# Supplementary material for: Total nitrogen is the main soil property associated with soil fungal community in karst rocky desertification regions in southwest China
Source: Sci Rep. 2021 May 24;11:10809. doi: 10.1038/s41598-021-89448-1 (PMC8144601; doi:10.1038/s41598-021-89448-1)
Supplement: Supplementary file 6 — Supplementary Table 1. [file 41598_2021_89448_MOESM6_ESM.xlsx]

## Sheet: Phylum
phylum	NKRD1	NKRD2	NKRD3	LKRD1	LKRD2	LKRD3	MKRD1	MKRD2	MKRD3	SKRD1	SKRD2	SKRD3
Ascomycota	9198	5006	10322	11588	7446	5001	8463	8722	8655	5405	2263	391
Basidiomycota	2795	1087	2548	3196	1079	549	6055	4758	4243	8302	11724	11752
Mucoromycota	4791	118	947	1193	650	899	1018	1038	2915	656	115	101
Chytridiomycota	103	312	10	2	2	116	12	14	61	2	0	0
Neocallimastigomycota	0	7	6	2	7	11	25	38	5	1	0	0
Zoopagomycota	1	18	2	0	0	14	3	1	7	0	0	0
Blastocladiomycota	1	1	0	0	0	0	1	0	0	0	0	0

## Sheet: class
class	NKRD1	NKRD2	NKRD3	LKRD1	LKRD2	LKRD3	MKRD1	MKRD2	MKRD3	SKRD1	SKRD2	SKRD3
Agaricomycetes	2450	1010	2438	3121	704	472	5944	4650	3942	7038	11329	11632
Arthoniomycetes	0	1	3	0	0	0	9	4	3	0	0	0
Blastocladiomycetes	1	1	0	0	0	0	1	0	0	0	0	0
Chytridiomycetes	48	7	7	1	0	6	8	11	26	0	0	0
Dothideomycetes	3918	161	4123	1312	863	829	1237	2935	1738	1347	3	6
Eurotiomycetes	119	1551	305	3446	241	302	223	308	216	1038	99	33
Geoglossomycetes	0	2	1	0	0	0	2	0	0	2	0	0
Glomeromycetes	1398	312	489	388	213	116	470	992	641	458	96	59
Lecanoromycetes	71	59	38	83	17	13	141	52	179	213	9	35
Leotiomycetes	250	121	174	51	246	183	837	128	161	1004	1739	146
Malasseziomycetes	0	0	0	0	0	0	0	0	1	0	0	0
Microbotryomycetes	10	3	4	1	3	11	5	13	5	16	140	106
Neocallimastigomycetes	0	7	6	2	7	11	25	38	5	1	0	0
Orbiliomycetes	110	131	0	41	4	10	4	0	38	147	2	0
Pezizomycetes	266	177	140	156	171	29	295	270	2167	149	24	100
Pneumocystidomycetes	0	0	1	0	0	0	3	0	0	0	0	0
Pucciniomycetes	4	0	2	1	0	0	0	0	25	0	0	0
Saccharomycetes	627	671	2397	1531	2438	703	1332	2765	2232	46	14	0
Schizosaccharomycetes	0	0	0	0	0	0	0	0	0	0	0	0
Sordariomycetes	306	901	326	93	137	886	398	232	404	612	334	56
Taphrinomycetes	0	0	0	0	0	0	0	0	0	0	0	0
Tremellomycetes	211	33	64	58	44	19	90	71	141	1078	26	6
Wallemiomycetes	20	0	0	0	0	0	1	0	0	0	0	0

## Sheet: order
order	NKRD1	NKRD2	NKRD3	LKRD1	LKRD2	LKRD3	MKRD1	MKRD2	MKRD3	SKRD1	SKRD2	SKRD3	sum
Acarosporales	0	3	0	0	0	0	1	1	1	167	0	0	173
Agaricales	772	115	1118	934	203	60	266	2869	325	351	426	798	8237
Amylocorticiales	0	0	0	0	0	0	0	0	0	1	0	0	1
Archaeosporales	8	0	1	0	1	0	125	205	8	0	0	0	348
Arthoniales	0	0	3	0	0	0	9	4	3	0	0	0	19
Atheliales	4	8	2	0	0	1	10	4	4	324	0	0	357
Auriculariales	1	0	0	2	0	3	8	12	48	132	0	0	206
Blastocladiales	1	1	0	0	0	0	1	0	0	0	0	0	3
Boletales	760	46	505	93	103	8	78	34	78	53	3207	658	5623
Botryosphaeriales	0	21	2	938	31	0	18	3	326	0	0	0	1339
Calosphaeriales	0		12	0	0		0	0	1	263	5	4	285
Cantharellales	421	36	133	66	46	213	73	83	31	311	19	17	1449
Capnodiales	3020	29	3030	60	361	800	280	948	1038	1203	2	6	10777
Chaetosphaeriales	0	0	0	0	0	0	0	0	0	93	14	0	107
Chaetothyriales	82	1060	74	16	102	207	95	91	111	69	2	11	1920
Coniochaetales	0	8	0	0	0	1	1	1	7	0	0	0	18
Corticiales	7	2	10	0	0	2	8	0	5	1	44	0	79
Coryneliales	0		0	0	0		3	3	0	0	0	0	6
Cystofilobasidiales	1		0	0	0		0	1	0	2	0	0	4
Diaporthales	0	3	2	0	6	571	1	0	0	0	0	0	583
Diversisporales	118	0	72	24	23	4	30	5	20	27	0	0	323
Dothideales	4	1	1	0	0	0	4	3	4	0	0	0	17
Erysiphales	53	2	11	1	1	0	6	0	5	35	0	0	114
Eurotiales	16	251	24	3396	44	82	81	100	40	322	89	22	4467
Geastrales	0	5	0	0	0	0	1	0	0	0	0	0	6
Geoglossales	0	2	1	0	0	0	2	0	0	2	0	0	7
Gloeophyllales	2		0	0	0		0	0	0	0	0	0	2
Glomerales	1259	310	414	364	189	111	315	782	610	431	96	59	4940
Glomerellales	0	1	0	0	0	0	0	0	1	0	0	0	2
Gomphales	0	6	4	202	0	0	62	41	11	4	0	0	330
Harpellales	1	0	2	0	0	15	3	1	7	0	0	0	29
Helotiales	193	88	162	47	222	172	826	112	123	163	338	39	2485
Hymenochaetales	4	0	0	0	0	0	0	0	1	1	0	4	10
Hypocreales	103	687	137	26	41	153	155	143	251	224	232	52	2204
Hysterangiales	0	0	2	0	0	0	0	1	0	0	0	0	3
Lecanorales	0	12	3	7	8	4	13	10	18	1	0	0	76
Magnaporthales	12	11	39	2	80	0	22	7	81	12	83	0	349
Malasseziales	0		0	0	0		0	0	1	0	0	0	1
Microascales	0	23	0	0	0	1	0	0	0	2	0	0	26
Microbotryales	0	0	0	0	0	11	0	0	0	0	0	0	11
Mortierellales	3336	115	368	803	430	881	519	45	2248	198	18	42	9003
Mucorales	57	1	90	2	7	3	29	1	26	0	1	0	217
Myriangiales	0	1	0	0	2	0	16	1	2	0	0	0	22
Neocallimastigales	0	7	6	2	7	11	25	38	5	1	0	0	102
Onygenales	10	235	4	29	8	13	30	110	22	635	8	0	1104
Ophiostomatales	0	0	1	0	0	0	0	0	0	0	0	0	1
Orbiliales	110	131	0	41	4	10	4	0	38	147	2	0	487
Ostropales	0	5	0	30	1	0	54	18	9	0	0	0	117
Paraglomerales	11	2	0	0	0	1	0	0	3	0	0	0	17
Peltigerales	65	11	25	46	2	5	6	1	4	44	9	35	253
Pertusariales	0		2	0	0		0	0	0	0	0	0	2
Pezizales	265	154	140	156	169	29	281	267	2152	148	24	100	3885
Phaeomoniellales	1		0	0	0		0	0	0	0	0	0	1
Phallales	12	7	13	3	0	7	4	1	18	2	1	2	70
Phyllachorales	1		4	0	0		0	0	0	0	0	0	5
Pleosporales	59	106	19	82	185	29	125	132	210	7	1	0	955
Pneumocystidales	0		1	0	0		3	0	0	0	0	0	4
Polyporales	38	16	26	854	44	17	3273	167	2585	14	3	0	7037
Pucciniales	4	0	2	1	0	0	0	0	25	0	0	0	32
Pyrenulales	0		0	0	0		1	0	0	0	0	0	1
Rhizophydiales	44	3	7	1	0	5	8	10	20	0	0	0	98
Rhytismatales	0	0	0	0	0	7	0	0	1	3	0	3	14
Russulales	92	335	11	16	10	44	44	18	129	924	4604	824	7051
Saccharomycetales	627	671	2397	1531	2438	703	1332	2765	2232	46	14	0	14756
Schizosaccharomycetales	0		0	0	0		0	0	0	0	0	0	0
Sebacinales	171	165	437	52	128	104	101	23	109	4543	1732	9140	16705
Sordariales	13	8	0	4	0	60	17	0	7	0	0	0	109
Spizellomycetales	4	2	0	0	0	0	0	1	6	0	0	0	13
Sporidiobolales	10	3	4	1	3	0	5	13	5	16	140	106	306
Taphrinales	0		0	0	0		0	0	0	0	0	0	0
Teloschistales	0	1	0	0	4	0	1	0	1	0	0	0	7
Thelephorales	166	265	175	898	167	10	1967	1362	563	316	1142	79	7110
Trapeliales	3	5	0	0	0	1	1	0	53	1	0	0	64
Trechisporales	0	3	0	0	3	1	0	0	1	1	0	0	9
Tremellales	185	23	60	57	44	8	84	62	124	1074	24	6	1751
Trichosphaeriales	0	0	0	0	0	0	0	1	0	0	0	0	1
Tubeufiales	0		0	0	0		0	1	0	0	0	0	1
Umbilicariales	1	13	7	0	0	2	2	2	0	0	0	0	27
Venturiales	0	2	0	1	0	0	34	1	0	137	0	0	175
Verrucariales	10	5	203	5	87	0	12	4	42	12	0	0	380
Wallemiales	20	0	0	0	0	0	1	0	0	0	0	0	21
Xylariales	45	157	129	18	7	37	161	66	24	18	0	0	662

## Sheet: family
family	NKRD1	NKRD2	NKRD3	LKRD1	LKRD2	LKRD3	MKRD1	MKRD2	MKRD3	SKRD1	SKRD2	SKRD3
Sebacinaceae	171	7	437	51	128	39	101	23	108	4529	1729	9075
Mortierellaceae	2772	51	367	753	421	7033	517	44	2033	4	2	39
Teratosphaeriaceae	2841	22	2578	50	0	1	1	327	67	973	0	0
Thelephoraceae	166	12	175	898	167	10	1961	1360	558	316	1142	79
Russulaceae	4	2	4	13	10	3	36	10	128	924	4603	824
Glomeraceae	1259	10	414	364	189	191	315	782	610	431	96	59
Trichocomaceae	16	0	24	3396	44	52	81	100	40	322	89	22
Boletaceae	1	0	8	14	6	22	1	5	0	15	2787	636
Coriolaceae	11	2	2	20	1	77	2920	12	21	5	0	0
Tricholomataceae	103	0	11	537	9	12	10	1788	26	29	255	245
Dipodascaceae	150	2	2089	13	5	5	76	235	127	2	0	0
Sarcoscyphaceae	33	0	5	7	0	0	204	240	1816	0	0	0
Capnodiaceae	6	0	434	9	9	2	268	606	964	0	0	0
Tapinellaceae	752	5	457	77	69	8	64	14	67	0	0	7
Clavariaceae	306	0	441	69	126	18	195	35	63	136	47	21
Botryosphaeriaceae	0	0	2	938	31	32	18	3	326	0	0	0
Cryptococcaceae	88	3	25	18	35	49	52	29	37	922	20	6
Pyronemataceae	223	2	133	63	155	358	70	21	184	43	10	1
Olpidiaceae	24	0	0	0	0	2	0	0	4	1208	0	0
Myxotrichaceae	0	1	1	1	0	0	5	0	5	107	896	85
Dermateaceae	93	1	21	5	66	0	755	10	4	15	7	0
Pluteaceae	2	0	0	0	0	0	1	892	9	0	0	0
Tulasnellaceae	393	0	114	35	44	15	39	81	25	27	7	0
Herpotrichiellaceae	82	0	70	15	101	57	89	91	111	44	2	2
Clavicipitaceae	62	0	121	8	27	15	125	56	188	5	24	15
Inocybaceae	6	0	0	1	3	0	15	7	23	2	19	518
Mycosphaerellaceae	157	0	10	1	351	1	10	13	0	4	2	6
Physalacriaceae	302	2	49	5	51	45	3	32	45	0	0	0
Orbiliaceae	110	29	0	41	4	123	4	0	38	147	2	0
Hypocreaceae	1	0	4	11	2	29	4	2	4	206	195	20
Nephromataceae	65	0	25	46	2	183	6	0	4	44	8	35
Psathyrellaceae	25	0	190	0	10	0	13	92	71	0	0	0
Hygrophoraceae	2	0	375	0	1	0	5	0	13	0	0	0
Verrucariaceae	10	0	203	5	87	12	12	4	42	12	0	0
Atheliaceae	4	0	2	0	0	1	10	4	4	324	0	0
Magnaporthaceae	12	0	39	2	80	5	22	7	81	12	83	0
Clavulinaceae	0	0	0	0	0	0	23	0	1	264	7	15
Sporidiobolaceae	10	1	4	1	3	1	5	13	5	16	140	106
Gautieriaceae	0	1	0	202	0	0	54	38	0	0	0	0
Calosphaeriaceae	0	0	12	0	0	0	0	0	1	263	5	4
Diatrypaceae	40	0	35	9	3	2	107	59	8	0	0	0
Gigasporaceae	117	1	72	20	10	4	21	3	8	4	0	0
Dissoconiaceae	7	0	0	0	0	1	0	0	4	226	0	0
Tuberaceae	2	0	0	3	3	16	5	6	53	9	11	99
Exidiaceae	1	0	0	1	0	0	8	5	48	132	0	0
Omphalotaceae	2	0	4	163	1	0	0	4	12	1	0	1
Stachybotryaceae	34	0	5	3	6	1	18	76	44	0	0	0
Acarosporaceae	0	0	0	0	0	0	1	1	1	167	0	0
Astraeaceae	0	0	0	1	1	0	5	2	6	0	149	0
Schizophyllaceae	0	0	0	148	0	0	0	4	0	0	0	0
Entolomataceae	1	0	0	8	2	0	0	0	8	127	0	4
Pleosporaceae	15	1	8	4	94	3	2	3	13	2	0	0
Sympoventuriaceae	0	0	0	1	0	0	0	1	0	137	0	0
Amphisphaeriaceae	4	0	88	9	0	1	20	4	2	8	0	0
Ceratobasidiaceae	21	0	5	31	2	29	11	2	4	13	5	2
Erysiphaceae	53	0	11	1	1	1	6	0	5	35	0	0
Stictidaceae	0	0	0	30	1	0	54	18	9	0	0	0
Chaetosphaeriaceae	0	0	0	0	0	0	0	0	0	93	14	0
Pezizaceae	0	0	2	0	0	0	0	0	3	96	3	0
Morchellaceae	0	0	0	83	11	4	2	0	3	0	0	0
Fomitopsidaceae	0	0	0	0	14	1	35	24	28	0	0	0
Bulleraceae	4	2	7	1	4	33	7	3	11	26	0	0
Cortinariaceae	4	0	0	0	0	0	11	5	10	1	64	0
Ascodesmidaceae	0	0	0	0	0	0	0	0	93	0	0	0
Neocallimastigaceae	0	0	6	2	7	8	25	38	5	1	0	0
Rhizophydiaceae	44	0	7	1	0	1	8	10	20	0	0	0
Corticiaceae	7	0	10	0	0	1	8	0	5	1	44	0
Ajellomycetaceae	0	0	0	29	0	0	22	14	10	0	0	0
Xylariaceae	0	0	6	0	4	9	32	3	13	8	0	0
Polyporaceae	12	0	1	0	1	1	20	11	11	9	3	0
Phaeosphaeriaceae	1	0	0	1	5	0	5	1	55	0	0	0
Acaulosporaceae	1	0	0	4	13	1	9	2	12	23	0	0
Stereaceae	45	0	6	3	0	0	7	3	0	0	0	0
Saccharomycetaceae	12	0	3	0	3	0	25	4	12	0	3	0
Trapeliaceae	3	0	0	0	0	2	1	0	53	1	0	0
Peniophoraceae	43	0	1	0	0	7	1	5	1	0	1	0
Gomphaceae	0	0	4	0	0	25	8	3	11	4	0	0
Gomphidiaceae	0	0	33	0	2	4	2	9	1	0	0	2
Strophariaceae	2	0	0	0	0	0	0	4	2	0	38	6
Coniophoraceae	5	0	0	1	0	0	0	0	0	37	0	0
Clathraceae	5	0	13	0	0	0	0	1	18	2	0	2
Tremellaceae	0	1	14	0	0	9	2	5	4	3	2	0
Psoraceae	0	0	0	0	1	25	1	1	10	0	0	0
Schizosaccharomycetaceae	0	0	0	0	0	38	0	0	0	0	0	0
Bolbitiaceae	0	0	34	0	0	0	1	0	0	0	1	0
Venturiaceae	0	1	0	0	0	0	34	0	0	0	0	0
Chaetomellaceae	0	0	0	7	9	17	0	0	1	0	0	0
Lyophyllaceae	0	0	0	0	0	0	0	1	0	31	1	0
Amanitaceae	10	2	7	1	0	4	2	0	0	5	1	0
Ophiocordycipitaceae	3	0	1	2	1	13	1	0	11	0	0	0
Arthrodermataceae	9	0	1	0	0	0	4	1	3	5	8	0
Eremomycetaceae	0	0	0	0	21	8	0	0	1	0	0	0
Marasmiaceae	1	0	0	1	0	1	3	1	21	1	0	0
Stephanosporaceae	0	0	4	0	25	0	0	0	0	0	0	0
Didymellaceae	0	0	6	0	11	4	0	4	1	2	0	0
Cordycipitaceae	0	0	0	0	2	0	5	0	2	0	2	15
Helotiaceae	14	0	2	0	0	0	0	0	0	4	6	0
Lycoperdaceae	0	0	6	0	0	0	0	0	18	0	0	1
Pisolithaceae	0	0	0	0	0	0	0	0	0	0	24	0
Teloschistaceae	0	0	0	0	4	18	1	0	1	0	0	0
Sclerotiniaceae	0	0	0	0	2	0	0	0	1	18	1	0
Cladoniaceae	0	0	0	0	0	0	9	4	7	1	0	0
Irpicaceae	12	0	0	1	0	1	2	4	1	0	0	0
Pileolariaceae	4	0	2	0	0	0	0	0	15	0	0	0
Agaricaceae	6	0	1	1	0	2	7	0	1	0	0	2
Roccellaceae	0	0	3	0	0	0	9	4	3	0	0	0
Mesophelliaceae	0	0	0	0	0	0	0	0	0	18	0	0
Ganodermataceae	3	1	0	2	5	0	1	5	0	0	0	0
Dothioraceae	4	0	0	0	0	0	4	3	4	0	0	0
Phallaceae	7	0	0	3	0	0	4	0	0	0	1	0
Legeriomycetaceae	1	0	2	0	0	0	3	1	7	0	0	0
Paraglomeraceae	11	0	0	0	0	0	0	0	3	0	0	0
Bankeraceae	0	0	0	0	0	0	6	2	5	0	0	0
Rhizopogonaceae	1	0	3	0	0	3	0	2	4	0	0	0
Umbilicariaceae	1	0	7	0	0	0	2	2	0	0	0	0
Bulleribasidiaceae	3	0	6	1	0	0	1	0	0	0	0	0
Chaetomiaceae	4	0	0	0	0	0	0	0	7	0	0	0
Hymenochaetaceae	4	1	0	0	0	0	0	0	1	1	0	4
Spizellomycetaceae	4	0	0	0	0	0	0	1	6	0	0	0
Sporormiaceae	0	0	0	0	2	0	4	4	0	1	0	0
Uropyxidaceae	0	0	0	1	0	0	0	0	9	0	0	0
Nectriaceae	0	0	3	0	0	0	0	1	1	0	4	0
Valsaceae	0	0	2	0	6	0	1	0	0	0	0	0
Cladosporiaceae	3	0	3	0	0	0	1	1	0	0	0	0
Coniochaetaceae	0	0	0	0	0	0	0	0	7	0	0	0
Discinaceae	7	0	0	0	0	0	0	0	0	0	0	0
Microdochiaceae	0	0	0	0	0	3	2	0	0	2	0	0
Parmeliaceae	0	0	0	5	0	0	1	1	0	0	0	0
Rhytismataceae	0	0	0	0	0	0	0	0	1	3	0	3
Cantharellaceae	0	0	0	0	0	0	0	0	1	5	0	0
Coryneliaceae	0	0	0	0	0	0	3	3	0	0	0	0
Didymosphaeriaceae	4	0	1	0	0	0	0	0	0	1	0	0
Geoglossaceae	0	0	1	0	0	1	2	0	0	2	0	0
Meruliaceae	0	0	0	1	0	1	0	0	4	0	0	0
Sirobasidiaceae	4	0	0	0	0	0	0	2	0	0	0	0
Elsinoaceae	0	0	0	0	1	1	1	1	1	0	0	0
Hydnodontaceae	0	0	0	0	3	0	0	0	1	1	0	0
Phyllachoraceae	1	0	4	0	0	0	0	0	0	0	0	0
Bionectriaceae	1	0	2	1	0	0	0	0	0	0	0	0
Onygenaceae	0	0	0	0	3	0	0	0	1	0	0	0
Pneumocystidaceae	0	0	1	0	0	0	3	0	0	0	0	0
Crepidotaceae	0	0	0	0	0	0	0	0	3	0	0	0
Cystofilobasidiaceae	0	0	0	0	0	0	0	1	0	2	0	0
Gyroporaceae	0	0	0	0	0	0	0	0	0	0	3	0
Helminthosphaeriaceae	0	0	0	0	0	0	2	1	0	0	0	0
Hydnaceae	0	1	0	0	0	0	0	0	0	2	0	0
Hysterangiaceae	0	0	2	0	0	0	0	1	0	0	0	0
Metschnikowiaceae	1	0	0	0	2	0	0	0	0	0	0	0
Piedraiaceae	0	0	0	0	1	0	0	1	1	0	0	0
Suillaceae	0	0	0	0	0	2	0	0	0	1	0	0
Apiosporaceae	1	0	0	0	0	0	0	0	1	0	0	0
Blastocladiaceae	1	0	0	0	0	1	0	0	0	0	0	0
Cenangiaceae	0	0	0	0	0	0	1	0	1	0	0	0
Cucurbitariaceae	0	0	0	0	0	0	0	0	2	0	0	0
Gloeophyllaceae	2	0	0	0	0	0	0	0	0	0	0	0
Hyaloscyphaceae	0	0	0	0	0	0	0	0	0	2	0	0
Leucogastraceae	0	0	0	0	0	0	1	1	0	0	0	0
Lobariaceae	0	0	0	0	0	0	0	1	0	0	1	0
Massariaceae	1	0	1	0	0	0	0	0	0	0	0	0
Megasporaceae	0	0	2	0	0	0	0	0	0	0	0	0
Micareaceae	0	0	2	0	0	0	0	0	0	0	0	0
Microascaceae	0	0	0	0	0	0	0	0	0	2	0	0
Serpulaceae	0	0	0	0	0	0	1	1	0	0	0	0
Amylocorticiaceae	0	0	0	0	0	0	0	0	0	1	0	0
Archaeosporaceae	0	0	1	0	0	0	0	0	0	0	0	0
Catenariaceae	0	0	0	0	0	0	1	0	0	0	0	0
Catillariaceae	0	0	1	0	0	0	0	0	0	0	0	0
Geastraceae	0	0	0	0	0	0	1	0	0	0	0	0
Glomerellaceae	0	0	0	0	0	0	0	0	1	0	0	0
Gymnoascaceae	0	0	0	0	0	0	0	0	1	0	0	0
Gyrodontaceae	1	0	0	0	0	0	0	0	0	0	0	0
Leptosphaeriaceae	0	0	0	0	0	0	0	0	1	0	0	0
Malasseziaceae	0	0	0	0	0	0	0	0	1	0	0	0
Melampsoraceae	0	0	0	0	0	0	0	0	1	0	0	0
Microbotryaceae	0	0	0	0	0	1	0	0	0	0	0	0
Mrakiaceae	1	0	0	0	0	0	0	0	0	0	0	0
Mucoraceae	0	0	0	0	0	0	1	0	0	0	0	0
Ophiostomataceae	0	0	1	0	0	0	0	0	0	0	0	0
Rhynchostomataceae	0	0	0	0	0	0	1	0	0	0	0	0
Stereocaulaceae	0	0	0	0	0	0	0	1	0	0	0	0
Taphrinaceae	0	1	0	0	0	0	0	0	0	0	0	0
Trichomonascaceae	0	0	0	0	0	0	0	1	0	0	0	0
Trichosphaeriaceae	0	0	0	0	0	0	0	1	0	0	0	0
Tubeufiaceae	0	0	0	0	0	0	0	1	0	0	0	0

## Sheet: genus
genus	NKRD1	NKRD2	NKRD3	LKRD1	LKRD2	LKRD3	MKRD1	MKRD2	MKRD3	SKRD1	SKRD2	SKRD3
Sebacina	164	163	437	49	127	104	100	22	103	4242	1728	8613
Tomentella	166	265	175	898	166	10	1957	1353	551	199	1140	19
Teratosphaeria	2841	3	2578	50	343	621	1	154	67	184	56	32
Russula	4	11	3	13	9	11	19	8	4	922	4578	823
Candida	397	45	159	1142	74	10	215	558	1696	16	10	32
Glomus	898	239	290	311	131	41	259	529	488	374	59	56
Leccinum	1	3	4	14	6	5	1	5	3	2	2783	634
Mortierella	644	71	37	73	386	52	13	10	2028	4	2	39
Daedalea	3	0	0	0	0	0	2883	0	1	0	0	0
Cookeina	5	0	0	7	0	12	199	237	1802	0	0	0
Tricholoma	0	0	0	170	0	12	4	1697	0	9	0	2
Tapinella	752	400	457	77	69	30	64	14	67	2	4	7
Clavaria	306	250	441	69	126	40	195	35	63	136	47	8
Cryptococcus	88	81	25	18	35	6	52	29	37	922	20	6
Olpidium	24	2	0	0	0	0	0	0	4	1208	0	0
Oidiodendron	0	2	1	1	0	0	4	0	3	107	896	85
Cryptosporiopsis	93	81	21	5	66	6	755	10	4	15	7	0
Capnobotryella	0	7	0	0	0	1	0	173	0	789	0	0
Pluteus	2	0	0	0	0	0	1	892	9	0	0	0
Goidanichiella	0	0	1	0	787	0	0	0	0	0	0	0
Epulorhiza	393	129	114	35	44	10	39	81	25	27	7	0
Scytalidium	1	7	0	0	2	0	0	0	23	577	12	0
Inocybe	6	7	0	1	3	11	15	7	23	2	19	518
Zymoseptoria	157	3	8	0	350	176	5	0	0	0	0	0
Yarrowia	75	74	81	6	1	29	41	211	94	0	0	0
Nephroma	65	11	25	46	2	5	6	0	4	44	8	35
Armillaria	302	172	11	0	6	1	3	32	45	0	0	0
Lacazia	0	0	0	0	5	0	0	93	1	302	0	0
Pycnobasidium	0	0	0	0	0	0	0	0	2	161	229	8
Hygrocybe	2	0	375	0	1	0	5	0	13	0	0	0
Coniosporium	50	82	58	7	90	143	21	38	104	0	0	2
Wilcoxina	116	70	20	16	131	19	3	0	52	20	3	0
Camarophyllus	0	0	0	365	0	0	0	0	0	0	0	0
Scutellinia	0	0	1	0	1	328	0	0	0	0	0	0
Paracoccidioides	0	0	0	0	0	0	0	0	0	328	0	0
Amphinema	3	0	0	0	0	0	0	0	0	323	0	0
Verrucaria	10	5	202	0	73	3	8	2	13	1	0	0
Gautieria	0	0	0	202	0	0	54	38	0	0	0	0
Rhodotorula	0	1	4	1	3	1	1	10	4	16	140	106
Laccaria	0	0	0	0	0	0	1	0	0	0	15	236
Pleurotopsis	0	0	0	0	0	0	0	0	0	4	240	6
Scutellospora	117	40	72	20	10	4	11	3	8	4	0	0
Ramichloridium	7	0	0	0	0	1	0	0	4	226	0	0
Tarzetta	104	30	36	2	0	6	44	5	3	16	0	0
Tuber	2	18	0	3	3	3	5	6	53	9	11	99
Parasola	4	0	16	0	10	0	0	91	64	0	0	0
Sarea	2	0	1	0	2	0	63	20	93	0	0	0
Marasmiellus	2	0	4	163	1	32	0	4	0	1	0	1
Lactarius	0	0	1	0	1	0	17	2	124	2	25	1
Geopora	0	0	0	0	20	0	20	9	118	0	0	0
Astraeus	0	0	0	1	1	0	5	2	6	0	149	0
Phaeangium	3	0	76	45	3	11	1	6	0	6	7	1
Galactomyces	68	1	9	7	4	5	22	21	23	1	0	0
Chondrostereum	0	0	0	148	0	0	0	0	0	0	0	0
Dactylella	0	0	0	0	0	0	0	0	7	133	0	0
Ochroconis	0	0	0	1	0	0	0	1	0	137	0	0
Cladophialophora	7	4	3	1	6	10	22	43	0	17	2	0
Flammulina	0	0	38	5	45	45	0	0	0	0	0	0
Coprinopsis	0	0	131	0	0	0	0	0	0	0	0	0
Acarospora	0	0	0	0	0	0	1	1	1	126	0	0
Exidia	0	0	0	0	0	0	0	0	0	129	0	0
Clitopilus	0	0	0	0	0	0	0	0	0	127	0	0
Orbilia	0	1	0	0	0	1	0	0	1	0	2	0
Cryptodiscus	0	0	0	30	1	0	54	18	9	0	0	0
Chloridium	0	0	0	0	0	0	0	0	0	93	14	0
Talaromyces	9	36	6	33	15	22	27	8	3	1	0	0
Antrodia	0	0	0	0	14	1	35	24	28	0	0	0
Peziza	0	0	2	0	0	0	0	0	3	95	2	0
Golovinomyces	53	1	7	1	0	0	1	0	3	35	0	0
Stachybotrys	0	0	0	3	3	0	12	60	22	0	0	0
Bullera	4	10	7	1	4	3	7	3	11	26	0	0
Morchella	0	0	0	83	11	3	0	0	0	0	0	0
Thanatephorus	21	0	5	31	0	25	11	1	1	0	0	0
Cephaliophora	0	0	0	0	0	0	0	0	93	0	0	0
Exophiala	25	32	8	7	5	42	14	2	3	24	0	0
Rhizophydium	44	3	7	1	0	4	8	10	20	0	0	0
Cadophora	0	0	0	6	77	5	2	0	0	0	0	0
Postia	0	0	0	18	0	72	0	0	0	0	0	0
Myrothecium	34	0	5	0	3	1	6	16	22	0	0	0
Caecomyces	0	0	4	1	4	1	25	38	3	0	0	0
Boreostereum	45	25	6	3	0	5	7	3	0	0	0	0
Phaeocollybia	0	0	0	0	0	0	0	0	0	0	64	0
Placopsis	3	0	0	0	0	2	1	0	53	1	0	0
Peniophora	43	0	1	0	0	7	1	5	1	0	1	0
Leptoporus	0	0	1	1	0	0	30	10	16	0	0	0
Phaeosphaeria	1	0	0	1	1	0	1	0	52	0	0	0
Polyporus	11	9	0	0	1	1	19	9	9	5	0	0
Chroogomphus	0	0	33	0	2	4	2	9	1	0	0	0
Clavulina	0	0	0	0	0	0	23	0	1	0	6	15
Hypholoma	0	0	0	0	0	0	0	0	0	0	38	6
Psathyrella	0	0	43	0	0	0	0	0	0	0	0	0
Clathrus	5	4	13	0	0	0	0	1	18	2	0	2
Pleopsidium	0	0	0	0	0	0	0	0	0	41	0	0
Dactylellina	0	0	0	38	0	0	0	0	0	1	0	0
Microstoma	19	0	5	0	0	0	2	2	11	0	0	0
Protoblastenia	0	0	0	0	1	25	1	1	10	0	0	0
Schizosaccharomyces	0	0	0	0	0	38	0	0	0	0	0	0
Alternaria	13	0	7	0	0	3	1	0	11	1	0	0
Whalleya	0	0	4	0	4	0	29	0	0	0	0	0
Pilidium	0	0	0	7	9	17	0	0	1	0	0	0
Setchelliogaster	0	0	34	0	0	0	0	0	0	0	0	0
Clavariadelphus	0	0	3	0	0	25	4	0	1	0	0	0
Amanita	10	1	7	1	0	4	2	0	0	5	1	0
Asterophora	0	0	0	0	0	0	0	0	0	31	1	0
Tremella	0	0	13	0	0	7	2	0	4	3	1	0
Coniophora	5	0	0	1	0	0	0	0	0	23	0	0
Stephanospora	0	0	4	0	25	0	0	0	0	0	0	0
Coprinellus	9	0	0	0	0	0	13	1	5	0	0	0
Purpureocillium	3	0	0	2	1	10	1	0	11	0	0	0
Cortinarius	1	0	0	0	0	0	10	5	10	1	0	0
Mycosphaerella	0	0	1	1	1	1	4	13	0	4	2	0
Acaulospora	1	0	0	0	0	0	1	0	1	23	0	0
Phoma	0	0	6	0	11	4	0	4	1	0	0	0
Marasmius	1	0	0	0	0	0	2	1	21	0	0	0
Pochonia	0	0	0	1	5	6	0	0	0	4	0	9
Trametes	8	2	1	0	1	5	4	1	3	0	0	0
Boletus	0	0	8	0	0	0	0	0	0	15	1	0
Ctenomyces	9	0	1	0	0	0	0	0	1	5	8	0
Pisolithus	0	0	0	0	0	0	0	0	0	0	24	0
Athelia	1	0	2	0	0	1	10	4	4	1	0	0
Exidiopsis	1	0	0	0	0	0	8	5	9	0	0	0
Waitea	0	0	0	0	0	0	0	0	3	13	5	2
Wallemia	20	0	0	0	0	2	1	0	0	0	0	0
Ramaria	0	0	1	0	0	0	4	3	10	4	0	0
Cladonia	0	0	0	0	0	0	9	4	7	1	0	0
Irpex	12	0	0	1	0	1	2	4	1	0	0	0
Pileolaria	4	0	2	0	0	0	0	0	15	0	0	0
Satchmopsis	0	0	0	0	0	0	0	0	0	8	7	6
Entoloma	1	0	0	6	1	0	0	0	8	0	0	4
Rhizoscyphus	14	0	2	0	0	0	0	0	0	4	0	0
Ciboria	0	0	0	0	0	0	0	0	0	18	1	0
Lecanactis	0	0	3	0	0	0	9	4	3	0	0	0
Nothocastoreum	0	0	0	0	0	0	0	0	0	18	0	0
Pseudotomentella	0	0	0	0	0	0	0	0	0	0	0	18
Sporobolomyces	10	0	0	0	0	0	4	3	1	0	0	0
Vascellum	0	0	0	0	0	0	0	0	18	0	0	0
Xanthoria	0	0	0	0	4	13	1	0	0	0	0	0
Ganoderma	3	1	0	2	5	0	1	5	0	0	0	0
Hypomyces	0	0	4	7	1	0	4	0	1	0	0	0
Lecanicillium	0	0	0	0	0	0	0	0	0	0	2	15
Leptodontidium	0	0	0	0	1	0	0	0	0	5	9	0
Gyrodontium	0	0	0	0	0	0	0	0	0	14	0	0
Paraglomus	11	0	0	0	0	0	0	0	3	0	0	0
Smittium	1	0	2	0	0	0	3	1	7	0	0	0
Bankera	0	0	0	0	0	0	6	2	5	0	0	0
Lepista	0	0	0	0	0	0	0	0	0	13	0	0
Metarhizium	11	0	0	0	0	0	0	1	0	1	0	0
Ramariopsis	0	0	0	0	0	0	0	0	0	0	0	13
Rhizopogon	1	0	3	0	0	3	0	2	4	0	0	0
Torulaspora	0	0	0	0	0	0	7	2	4	0	0	0
Lentinula	0	0	0	0	0	0	0	0	12	0	0	0
Chrysosporium	0	0	3	0	0	0	4	2	2	0	0	0
Dioszegia	3	0	6	1	0	0	1	0	0	0	0	0
Preussia	0	0	0	0	2	0	4	4	0	1	0	0
Gigaspora	0	0	0	0	0	0	10	0	0	0	0	0
Neocallimastix	0	0	0	1	2	7	0	0	0	0	0	0
Tranzschelia	0	0	0	1	0	0	0	0	9	0	0	0
Williopsis	0	0	0	0	0	0	0	0	7	0	3	0
Claviceps	0	0	0	0	5	0	0	4	0	0	0	0
Daldinia	0	0	0	0	0	9	0	0	0	0	0	0
Hormonema	0	0	0	0	0	0	3	2	4	0	0	0
Ophiosphaerella	0	0	0	0	4	0	4	1	0	0	0	0
Phomopsis	0	0	2	0	6	0	1	0	0	0	0	0
Protubera	4	0	0	2	0	0	3	0	0	0	0	0
Rhizoctonia	1	0	0	0	0	0	3	4	1	0	0	0
Tomentellopsis	0	0	0	0	0	0	0	0	0	0	0	9
Cladosporium	3	0	3	0	0	0	1	1	0	0	0	0
Clypeosphaeria	0	0	0	0	0	0	0	1	7	0	0	0
Cordyceps	0	0	0	0	1	0	5	0	2	0	0	0
Erysiphe	0	0	2	0	1	0	5	0	0	0	0	0
Oliveonia	0	0	0	1	0	0	0	7	0	0	0	0
Ustilaginoidea	0	0	0	1	0	0	0	7	0	0	0	0
Hydnotrya	7	0	0	0	0	0	0	0	0	0	0	0
Microdochium	0	0	0	0	0	3	2	0	0	2	0	0
Anthostomella	0	0	0	0	0	0	0	0	0	6	0	0
Arthrobotrys	3	0	0	1	2	0	0	0	0	0	0	0
Articulospora	0	0	0	0	0	0	0	0	0	0	6	0
Bulleromyces	0	1	0	0	0	0	0	5	0	0	0	0
Caloplaca	0	0	0	0	0	5	0	0	1	0	0	0
Cantharellus	0	0	0	0	0	0	0	0	1	5	0	0
Ceratobasidium	0	0	0	0	2	4	0	0	0	0	0	0
Corynelia	0	0	0	0	0	0	3	3	0	0	0	0
Fibulobasidium	4	0	0	0	0	0	0	2	0	0	0	0
Lasallia	1	0	4	0	0	0	0	1	0	0	0	0
Lophodermium	0	0	0	0	0	0	0	0	0	3	0	3
Monacrosporium	0	0	0	2	0	0	0	0	0	4	0	0
Oligoporus	0	0	0	0	0	0	3	1	1	1	0	0
Parmelia	0	0	0	5	0	0	0	1	0	0	0	0
Pseudodictyosporium	0	0	0	1	0	1	0	0	4	0	0	0
Sistotrema	0	0	2	0	0	0	0	0	0	1	3	0
Skeletocutis	0	0	1	0	0	0	1	0	1	0	3	0
Trimmatostroma	0	0	0	0	0	0	0	0	0	0	0	6
Umbilicaria	0	0	3	0	0	0	2	1	0	0	0	0
Verpa	0	0	0	0	0	1	2	0	3	0	0	0
Anaeromyces	0	0	1	0	1	0	0	0	2	1	0	0
Dactylaria	1	0	0	0	0	0	4	0	0	0	0	0
Didymosphaeria	4	0	0	0	0	0	0	0	0	1	0	0
Haloguignardia	1	0	4	0	0	0	0	0	0	0	0	0
Hydnellum	0	0	0	0	1	3	1	0	0	0	0	0
Kluyveromyces	4	0	1	0	0	0	0	0	0	0	0	0
Laetisaria	0	0	4	0	0	0	1	0	0	0	0	0
Lysurus	3	0	0	1	0	0	1	0	0	0	0	0
Pholiota	0	0	0	0	0	0	0	4	1	0	0	0
Saccharomyces	0	0	0	0	1	0	1	2	1	0	0	0
Sarcoscypha	0	0	0	0	0	0	3	1	1	0	0	0
Trechispora	0	0	0	0	3	0	0	0	1	1	0	0
Triparticalcar	0	0	0	0	0	0	0	0	5	0	0	0
Xeromphalina	2	0	3	0	0	0	0	0	0	0	0	0
Zopfiella	0	0	0	0	0	0	0	0	5	0	0	0
Alnicola	3	0	0	0	0	0	1	0	0	0	0	0
Calcarisporiella	0	0	0	0	0	0	0	0	3	0	1	0
Elsinoe	0	0	0	0	1	1	1	1	0	0	0	0
Fusarium	0	0	0	0	0	0	0	0	0	0	4	0
Fuscoporia	0	0	0	0	0	0	0	0	0	0	0	4
Heterochaete	0	0	0	1	0	0	0	0	0	3	0	0
Hirsutella	0	0	1	0	0	3	0	0	0	0	0	0
Kochiomyces	4	0	0	0	0	0	0	0	0	0	0	0
Leohumicola	3	0	0	1	0	0	0	0	0	0	0	0
Limonomyces	0	0	4	0	0	0	0	0	0	0	0	0
Pneumocystis	0	0	1	0	0	0	3	0	0	0	0	0
Taiwanofungus	0	0	0	0	0	0	0	0	0	4	0	0
Thielavia	4	0	0	0	0	0	0	0	0	0	0	0
Aleuria	0	0	0	0	0	0	1	0	1	1	0	0
Auxarthron	0	0	0	0	3	0	0	0	0	0	0	0
Blumeria	0	0	0	0	0	1	0	0	2	0	0	0
Capronia	0	0	0	0	0	0	0	0	0	3	0	0
Ceriporiopsis	0	0	0	0	0	0	0	0	3	0	0	0
Chaetopsina	0	0	3	0	0	0	0	0	0	0	0	0
Coprinus	0	0	0	0	0	0	3	0	0	0	0	0
Geoglossum	0	0	1	0	0	1	1	0	0	0	0	0
Gyroporus	0	0	0	0	0	0	0	0	0	0	3	0
Hydnum	0	1	0	0	0	0	0	0	0	2	0	0
Hysterangium	0	0	2	0	0	0	0	1	0	0	0	0
Mycoleptodiscus	0	0	0	0	0	0	1	0	0	0	2	0
Myxotrichum	0	0	0	0	0	0	1	0	2	0	0	0
Piedraia	0	0	0	0	1	0	0	1	1	0	0	0
Pyrenophora	2	0	0	0	0	0	0	0	0	1	0	0
Repetobasidium	0	0	0	0	0	0	1	0	2	0	0	0
Sarcodon	0	0	0	0	0	0	1	0	0	0	2	0
Suillus	0	0	0	0	0	2	0	0	0	1	0	0
Tetracladium	0	0	0	0	0	0	0	0	0	3	0	0
Trichoglossum	0	0	0	0	0	0	1	0	0	2	0	0
Tylopilus	0	0	0	0	0	0	0	0	0	0	3	0
Allomyces	1	0	0	0	0	1	0	0	0	0	0	0
Arthrinium	1	0	0	0	0	0	0	0	1	0	0	0
Aspicilia	0	0	2	0	0	0	0	0	0	0	0	0
Aureoboletus	0	0	0	0	0	0	0	0	0	0	0	2
Austropaxillus	0	0	0	0	0	0	1	1	0	0	0	0
Campanella	0	0	0	0	0	1	1	0	0	0	0	0
Cephalosporium	0	0	0	0	0	0	2	0	0	0	0	0
Cerrena	1	0	0	0	0	0	0	1	0	0	0	0
Chaetomium	0	0	0	0	0	0	0	0	2	0	0	0
Clavispora	0	0	0	0	2	0	0	0	0	0	0	0
Curreya	0	0	0	0	0	0	0	0	2	0	0	0
Curvularia	0	0	0	2	0	0	0	0	0	0	0	0
Dipodascus	0	0	0	0	0	0	0	0	2	0	0	0
Embellisia	0	0	1	0	0	0	0	1	0	0	0	0
Emericellopsis	0	0	0	0	2	0	0	0	0	0	0	0
Eutypella	1	0	0	1	0	0	0	0	0	0	0	0
Gloeophyllum	2	0	0	0	0	0	0	0	0	0	0	0
Gomphidius	0	0	0	0	0	0	0	0	0	0	0	2
Kernia	0	0	0	0	0	0	0	0	0	2	0	0
Lepiota	0	0	0	0	0	2	0	0	0	0	0	0
Leptosphaerulina	0	0	0	0	0	0	0	0	0	2	0	0
Leucoagaricus	1	0	1	0	0	0	0	0	0	0	0	0
Leucophleps	0	0	0	0	0	0	1	1	0	0	0	0
Massaria	1	0	1	0	0	0	0	0	0	0	0	0
Micarea	0	0	2	0	0	0	0	0	0	0	0	0
Mycaureola	0	0	0	1	0	0	1	0	0	0	0	0
Mycena	0	0	0	0	0	0	0	0	0	2	0	0
Nolanea	0	0	0	2	0	0	0	0	0	0	0	0
Otidea	0	0	0	0	0	0	1	1	0	0	0	0
Phillipsia	0	0	0	0	0	0	0	0	2	0	0	0
Podosphaera	0	0	2	0	0	0	0	0	0	0	0	0
Polydesmia	0	0	0	0	0	0	0	0	0	2	0	0
Rhabdocline	0	0	0	0	0	0	1	0	1	0	0	0
Sclerotinia	0	0	0	0	1	0	0	0	1	0	0	0
Scolecobasidium	0	0	0	0	0	0	1	0	1	0	0	0
Stromatonectria	0	0	2	0	0	0	0	0	0	0	0	0
Xylaria	0	0	2	0	0	0	0	0	0	0	0	0
Amauroascus	0	0	0	0	0	0	0	0	1	0	0	0
Ampelomyces	0	0	0	0	0	0	0	0	1	0	0	0
Anomoporia	0	0	0	0	0	0	0	0	0	1	0	0
Archaeospora	0	0	1	0	0	0	0	0	0	0	0	0
Arrhenia	0	0	0	1	0	0	0	0	0	0	0	0
Beauveria	0	0	0	0	1	0	0	0	0	0	0	0
Berkleasmium	0	0	0	0	0	0	0	0	0	0	1	0
Bipolaris	0	0	0	0	0	0	1	0	0	0	0	0
Calyptella	1	0	0	0	0	0	0	0	0	0	0	0
Campylocarpon	0	0	0	0	0	0	0	1	0	0	0	0
Catenaria	0	0	0	0	0	0	1	0	0	0	0	0
Catillaria	0	0	1	0	0	0	0	0	0	0	0	0
Chalara	0	0	0	0	0	0	0	0	0	0	1	0
Conocybe	0	0	0	0	0	0	1	0	0	0	0	0
Crinipellis	0	0	0	1	0	0	0	0	0	0	0	0
Daedaleopsis	0	0	0	1	0	0	0	0	0	0	0	0
Epichloe	0	0	0	0	1	0	0	0	0	0	0	0
Fomitiporella	1	0	0	0	0	0	0	0	0	0	0	0
Geastrum	0	0	0	0	0	0	1	0	0	0	0	0
Gerronema	0	0	0	0	0	0	0	0	0	0	0	1
Gloeoporus	0	0	0	1	0	0	0	0	0	0	0	0
Glomerella	0	0	0	0	0	0	0	0	1	0	0	0
Gymnascella	0	0	0	0	0	0	0	0	1	0	0	0
Gyrodon	1	0	0	0	0	0	0	0	0	0	0	0
Helicoma	0	0	0	0	0	0	0	1	0	0	0	0
Hemimycena	0	0	0	0	0	0	1	0	0	0	0	0
Hortaea	0	0	1	0	0	0	0	0	0	0	0	0
Hydropisphaera	1	0	0	0	0	0	0	0	0	0	0	0
Hymenochaete	0	0	0	0	0	0	0	0	1	0	0	0
Hyphoderma	1	0	0	0	0	0	0	0	0	0	0	0
Hyphodontia	0	0	0	0	0	1	0	0	0	0	0	0
Koorchaloma	0	0	0	0	0	0	0	1	0	0	0	0
Lepraria	0	0	0	0	0	0	0	1	0	0	0	0
Lycoperdon	0	0	0	0	0	0	0	0	0	0	0	1
Malassezia	0	0	0	0	0	0	0	0	1	0	0	0
Malbranchea	0	0	0	0	0	0	0	0	1	0	0	0
Melampsora	0	0	0	0	0	0	0	0	1	0	0	0
Melanophyllum	0	0	0	1	0	0	0	0	0	0	0	0
Metschnikowia	1	0	0	0	0	0	0	0	0	0	0	0
Microbotryum	0	0	0	0	0	1	0	0	0	0	0	0
Moniliophthora	0	0	0	0	0	0	0	0	0	1	0	0
Mucor	0	0	0	0	0	0	1	0	0	0	0	0
Mutinus	0	0	0	0	0	0	0	0	0	0	1	0
Nanoscypha	1	0	0	0	0	0	0	0	0	0	0	0
Nectria	0	0	0	0	0	0	0	0	1	0	0	0
Panaeolus	0	0	0	0	0	0	0	0	0	0	1	0
Paraconiothyrium	0	0	1	0	0	0	0	0	0	0	0	0
Passalora	0	0	1	0	0	0	0	0	0	0	0	0
Phaeomoniella	1	0	0	0	0	0	0	0	0	0	0	0
Phellinidium	0	1	0	0	0	0	0	0	0	0	0	0
Phellinus	0	0	0	0	0	0	0	0	0	1	0	0
Piromyces	0	0	1	0	0	0	0	0	0	0	0	0
Pringsheimia	0	0	0	0	0	0	0	1	0	0	0	0
Pseudobaeospora	0	0	0	1	0	0	0	0	0	0	0	0
Pseudocyphellaria	0	0	0	0	0	0	0	1	0	0	0	0
Psilocybe	0	0	0	0	0	0	0	0	1	0	0	0
Pycnoporus	0	0	0	0	0	0	0	1	0	0	0	0
Rhynchostoma	0	0	0	0	0	0	1	0	0	0	0	0
Rhytisma	0	0	0	0	0	0	0	0	1	0	0	0
Richoniella	0	0	0	0	1	0	0	0	0	0	0	0
Rotiferophthora	0	0	1	0	0	0	0	0	0	0	0	0
Schizophyllum	0	0	0	0	0	0	0	1	0	0	0	0
Sphaceloma	0	0	0	0	0	0	0	0	1	0	0	0
Sporothrix	0	0	1	0	0	0	0	0	0	0	0	0
Sticta	0	0	0	0	0	0	0	0	0	0	1	0
Taphrina	0	1	0	0	0	0	0	0	0	0	0	0
Termitomyces	0	0	0	0	0	0	0	1	0	0	0	0
Thermomyces	0	0	0	0	0	0	1	0	0	0	0	0
Trichocladium	0	0	0	0	0	0	0	0	1	0	0	0
Udeniomyces	1	0	0	0	0	0	0	0	0	0	0	0
Xenochalara	0	0	0	0	0	0	0	0	0	1	0	0
Zygoascus	0	0	0	0	0	0	0	1	0	0	0	0
sum
